# Supplementary material for: Complete submergence triggers synergistic regulation of gibberellin-abscisic acid balance and pith cavity development to promote stem elongation in Alternanthera philoxeroides
Source: Front Plant Sci. 2025 Nov 17;16:1694732. doi: 10.3389/fpls.2025.1694732 (PMC12666561; doi:10.3389/fpls.2025.1694732)
Supplement: Supplementary file 1 [file Table1.xlsx]

## Sheet: water-quality time serie
Water-quality time series data are presented in Table 1 (title: Physicochemical properties of water in tanks during the experiment).
Days	time	Treatment	Temp ℃	pH	DO mg/L	Treatment	Temp ℃	pH	DO mg/L	Treatment	Temp ℃	pH	DO mg/L
1	am 8:00	Non-submergence	25.43	-	-	Partial submergence	25.4	7.03	8.01	Complete submergence	25.41	6.97	7.96
1	pm 8:00	Non-submergence	25.46	-	-	Partial submergence	25.48	7.02	8.11	Complete submergence	25.45	7.01	8
2	am 8:00	Non-submergence	25.51	-	-	Partial submergence	25.52	6.99	8.02	Complete submergence	25.21	6.98	8.05
2	pm 8:00	Non-submergence	25.44	-	-	Partial submergence	25.42	6.95	8.03	Complete submergence	25.44	7.03	8.07
3	am 8:00	Non-submergence	25.38	-	-	Partial submergence	25.53	7.08	8.04	Complete submergence	25.39	7.11	8.11
3	pm 8:00	Non-submergence	25.46	-	-	Partial submergence	25.43	7.13	8.04	Complete submergence	25.44	7.04	8.06
4	am 8:00	Non-submergence	25.25	-	-	Partial submergence	25.36	7.02	8.06	Complete submergence	25.55	7.06	8.09
4	pm 8:00	Non-submergence	25.55	-	-	Partial submergence	25.4	6.96	8.13	Complete submergence	25.57	7.07	8
5	am 8:00	Non-submergence	25.34	-	-	Partial submergence	25.46	7.11	7.91	Complete submergence	25.33	7.09	8.06
5	pm 8:00	Non-submergence	25.53	-	-	Partial submergence	25.28	7.02	7.9	Complete submergence	25.29	7.08	7.99
6	am 8:00	Non-submergence	25.32	-	-	Partial submergence	25.49	7.01	8.01	Complete submergence	25.42	6.95	8.08
6	pm 8:00	Non-submergence	25.58	-	-	Partial submergence	25.35	7.01	8.01	Complete submergence	25.53	7.03	7.95
7	am 8:00	Non-submergence	25.37	-	-	Partial submergence	25.32	7.03	8.03	Complete submergence	25.35	7.04	8.09
7	pm 8:00	Non-submergence	25.28	-	-	Partial submergence	25.51	7.02	7.96	Complete submergence	25.41	7.11	8.14
8	am 8:00	Non-submergence	25.54	-	-	Partial submergence	25.33	7.07	7.95	Complete submergence	25.36	7.09	8.08
8	pm 8:00	Non-submergence	25.55	-	-	Partial submergence	25.41	7.04	8.06	Complete submergence	25.58	7.14	7.9
9	am 8:00	Non-submergence	25.37	-	-	Partial submergence	25.54	7.12	7.92	Complete submergence	25.51	7.05	8.03
9	pm 8:00	Non-submergence	25.4	-	-	Partial submergence	25.28	7.1	8.02	Complete submergence	25.26	7.06	8.1
10	am 8:00	Non-submergence	25.38	-	-	Partial submergence	25.36	7.03	8.06	Complete submergence	25.41	7.07	8.03
10	pm 8:00	Non-submergence	25.42	-	-	Partial submergence	25.44	7.02	7.98	Complete submergence	25.32	7.04	8.01
11	am 8:00	Non-submergence	25.52	-	-	Partial submergence	25.59	7.11	7.99	Complete submergence	25.45	6.98	8.04
11	pm 8:00	Non-submergence	25.23	-	-	Partial submergence	25.48	7.02	8.15	Complete submergence	25.38	7.12	8.06
12	am 8:00	Non-submergence	25.41	-	-	Partial submergence	25.33	7.02	7.98	Complete submergence	25.46	7.04	8.02
12	pm 8:00	Non-submergence	25.53	-	-	Partial submergence	25.37	6.98	8.1	Complete submergence	25.51	7.03	8.1
13	am 8:00	Non-submergence	25.39	-	-	Partial submergence	25.58	6.97	8.06	Complete submergence	25.33	7.09	8.04
13	pm 8:00	Non-submergence	25.28	-	-	Partial submergence	25.36	6.92	7.96	Complete submergence	25.44	7.05	8.01
14	am 8:00	Non-submergence	25.43	-	-	Partial submergence	25.51	7.09	8.05	Complete submergence	25.36	6.98	8.03
14	pm 8:00	Non-submergence	25.49	-	-	Partial submergence	25.27	7.02	7.96	Complete submergence	25.47	7.02	8.13
15	am 8:00	Non-submergence	25.58	-	-	Partial submergence	25.54	6.92	8.13	Complete submergence	25.39	7.08	8.03
15	pm 8:00	Non-submergence	25.35	-	-	Partial submergence	25.48	7.03	8.08	Complete submergence	25.28	6.99	8.12
16	am 8:00	Non-submergence	25.44	-	-	Partial submergence	25.53	6.98	7.92	Complete submergence	25.37	7.06	8.02
16	pm 8:00	Non-submergence	25.37	-	-	Partial submergence	25.46	6.95	8.13	Complete submergence	25.38	7.13	8.07
17	am 8:00	Non-submergence	25.53	-	-	Partial submergence	25.44	7.02	8.03	Complete submergence	25.43	7.01	8.08
17	pm 8:00	Non-submergence	25.38	-	-	Partial submergence	25.59	7.08	8.09	Complete submergence	25.45	7.03	7.99
18	am 8:00	Non-submergence	25.43	-	-	Partial submergence	25.38	7	7.96	Complete submergence	25.37	7.17	8.03
18	pm 8:00	Non-submergence	25.52	-	-	Partial submergence	25.55	6.99	8.05	Complete submergence	25.52	7.05	8.05
19	am 8:00	Non-submergence	25.26	-	-	Partial submergence	25.34	7.02	8.07	Complete submergence	25.46	7.11	8.04
19	pm 8:00	Non-submergence	25.44	-	-	Partial submergence	25.58	7.11	8.08	Complete submergence	25.35	7.03	8.09
20	am 8:00	Non-submergence	25.49	-	-	Partial submergence	25.37	7.03	7.98	Complete submergence	25.26	7.15	7.94
20	pm 8:00	Non-submergence	25.52	-	-	Partial submergence	25.28	7.05	7.96	Complete submergence	25.37	7.02	8.01
21	am 8:00	Non-submergence	25.43	-	-	Partial submergence	25.48	7.02	8.04	Complete submergence	25.46	7.01	7.98
21	pm 8:00	Non-submergence	25.51	-	-	Partial submergence	25.37	6.93	7.96	Complete submergence	25.56	7.06	8.04
22	am 8:00	Non-submergence	25.39	-	-	Partial submergence	25.23	7.01	7.89	Complete submergence	25.38	7.03	8.02
22	pm 8:00	Non-submergence	25.59	-	-	Partial submergence	25.46	7.02	8.03	Complete submergence	25.42	6.98	7.99
23	am 8:00	Non-submergence	25.46	-	-	Partial submergence	25.57	6.97	7.95	Complete submergence	25.38	6.89	8.01
23	pm 8:00	Non-submergence	25.54	-	-	Partial submergence	25.36	6.91	8	Complete submergence	25.35	6.87	8.05
24	am 8:00	Non-submergence	25.58	-	-	Partial submergence	25.54	6.93	7.93	Complete submergence	25.53	6.89	8
24	pm 8:00	Non-submergence	25.42	-	-	Partial submergence	25.38	6.87	8.01	Complete submergence	25.37	6.86	8.1
